# Supplementary material for: Metabolic Alterations in Crassostrea Gigas After Feeding Selenium-Enriched Yeast Based on Transcriptomic Analysis
Source: Biology (Basel). 2025 Jul 21;14(7):898. doi: 10.3390/biology14070898 (PMC12292104; doi:10.3390/biology14070898)
Supplement: Supplementary file 1 [file biology-14-00898-s001.zip]

Archive with 1 entries (1 files):
- biology-3748924-supplementary.pdf
